# Supplementary material for: A combined analysis of TyG index, SII index, and SIRI index: positive association with CHD risk and coronary atherosclerosis severity in patients with NAFLD
Source: Front Endocrinol (Lausanne). 2024 Jan 8;14:1281839. doi: 10.3389/fendo.2023.1281839 (PMC10802119; doi:10.3389/fendo.2023.1281839)
Supplement: Supplementary file 2 [file Table_1.xlsx]

## Sheet: lambda.1se
variable	lambda.1se
(Intercept)	-2.3979
Sex	-0.0736445
Age	0.0261189
BMI	0
HT	0.417704
DM	0.727512
Smoke	0.423783
Plt	0
N	0.231991
L	0
M	0
Cr	0
TC（mmol/L）	0
TG（mmol/L）	0.0289802
HDL-C（mmol/L）	-0.816421
LDL-C（mmol/L）	0.302242
Glu	0
